# Supplementary material for: Aqueous Two-Phase Systems Based on Cationic and Anionic Surfactants Mixture for Rapid Extraction and Colorimetric Determination of Synthetic Food Dyes
Source: Sensors (Basel). 2023 Mar 28;23(7):3519. doi: 10.3390/s23073519 (PMC10099167; doi:10.3390/s23073519)
Supplement: Supplementary file 1 [file sensors-23-03519-s001.zip]

Archive with 1 entries (1 files):
- sensors-2296257-supplementary.pdf
